# Supplementary material for: Establishment and Assessment of New Formulas for Energy Consumption Estimation in Adult Burn Patients
Source: PLoS One. 2014 Oct 16;9(10):e110409. doi: 10.1371/journal.pone.0110409 (PMC4199722; doi:10.1371/journal.pone.0110409)
Supplement: File S1 — S3-RawData.xls. The original data in this study. (XLS) [file pone.0110409.s003.xls]

## Sheet: Raw Data
TBSA (%)	Case	Age (yr)	Gender	Height (m)	Weight (kg)	BSA (m2)	TBSA (%)	Third degree (%)	Deep Ⅱ° (%)	Superficial Ⅱ° (%)	Measured REE (kcal·day-1)
											PBD 1	PBD 2	PBD 3	PBD 7	PBD 14	PBD 21	PBD 28
1-10	1	30	Female	1.56	49.5	1.46458	4	0	2	2	1547	1548	1652	1687	NA	1582	1511
	2	34	Female	1.64	53	1.55385	7	7	0	0	1715	1678	1790	1827	1790	1566	NA
	3	25	Male	1.7	60	1.68325	8	4	4	0	NA	1858	1980	2020	1980	NA	NA
	4	26	Male	1.65	52.5	1.55121	8	0	5	3	1824	2010	2048	2010	1861	1824	1713
	5	21	Male	1.57	53	1.52033	8	6	2	0	1715	1641	1788	1824	1824	1678	1569
	6	24	Female	1.65	48	1.48324	8	1	5	2	1709	1887	1922	1958	1887	1815	1673
	7	20	Female	1.6	48.5	1.46818	9	2	3	4	1868	1903	1938	2008	1903	NA	NA
	8	37	Female	1.52	47	1.4087	10	0	10	0	1927	1961	1995	1961	NA	NA	NA
11-20	9	18	Male	1.62	52	1.52971	13	0	3	10	1909	1946	1982	2093	2093	1872	1726
	10	25	Male	1.65	65	1.72603	15	0	15	0	2278	2361	2485	2485	2568	2320	1864
	11	23	Male	1.65	60	1.65831	18	0	11	7	2308	2308	2388	2428	2468	2348	1990
	12	22	Male	1.64	53	1.55385	11	0	4	7	1790	1865	1939	2163	2088	1827	1678
	13	31	Male	1.58	58	1.59548	14	0	4	10	1953	2029	2106	2029	2106	1953	1608
	14	25	Female	1.55	48	1.43759	12	2	5	5	1691	1725	1794	1863	1932	1725	1829
	15	52	Male	1.68	62	1.70098	12	0	10	2	1878	1919	2082	2164	2245	1919	2000
	16	38	Male	1.7	63.5	1.73165	15	6	9	0	2203	2244	NA	2203	2327	NA	NA
	17	23	Female	1.65	52	1.5438	11	0	4	7	1816	1853	NA	1890	1927	NA	NA
21-30	18	20	Male	1.63	54	1.56365	28	5	3	20	2214	2252	2402	2439	2477	2026	1914
	19	34	Female	1.59	55	1.55858	27	0	17	10	2282	2357	2431	2506	2506	1945	1870
	20	18	Male	1.62	60	1.64317	21	0	5	16	1853	1972	2011	2208	2248	1932	1814
	21	42	Male	1.7	57	1.64063	23	0	13	10	1890	1929	2087	2284	2323	2087	1969
	22	29	Male	1.61	56	1.58254	25	0	10	15	1975	1937	2013	2051	2051	2089	2013
	23	47	Female	1.58	54	1.53948	24	0	7	17	1847	1884	1921	1958	1995	2068	2032
31-40	24	27	Male	1.68	56	1.61658	38	0	6	32	2095	2134	2328	2483	2522	2561	2017
	25	31	Male	1.62	55	1.57321	32	3	12	17	1850	1963	2114	2152	2228	2152	1850
	26	29	Female	1.61	53	1.53957	35	5	15	15	1921	1958	2143	2291	2328	2179	1921
	27	23	Male	1.67	59	1.65437	40	0	6	34	2382	2422	2700	2739	2779	2700	2303
	28	46	Female	1.57	54	1.5346	31	3	10	18	NA	NA	2173	2210	2247	2210	1878
	29	39	Male	1.7	61	1.69722	39	7	12	20	NA	NA	2566	2607	2688	2607	2240
	30	24	Male	1.61	56	1.58254	33	0	7	26	NA	NA	2203	2279	2279	2317	NA
41-50	31	48	Male	1.65	70	1.79118	45	5	25	15	2407	2536	2665	2708	2923	2665	2407
	32	25	Male	1.59	51	1.50083	44	4	16	24	1945	2089	2197	2305	2485	2341	2125
	33	31	Female	1.54	47	1.41794	42	15	10	17	1702	2110	2144	2212	2382	2348	2042
	34	29	Male	1.68	54	1.58745	47	0	17	30	2095	2210	2362	2515	2629	2324	1981
	35	39	Male	1.67	55	1.59731	48	35	13	0	2339	2377	2607	2683	2760	2569	2262
	36	43	Male	1.63	63	1.68893	41	6	17	18	NA	2148	2432	2513	2878	2594	2351
51-60	37	24	Male	1.65	52	1.5438	54	30	12	12	2001	2149	2186	2557	2668	2631	2519
	38	19	Female	1.5	45	1.36931	55	25	30	0	1840	1939	2103	2038	2202	2268	2070
	39	26	Male	1.69	55	1.60684	60	28	20	12	2275	2430	2507	2738	2892	2815	2699
	40	34	Male	1.62	53	1.54434	56	28	22	6	1927	2113	2224	2409	2632	2594	2409
	41	29	Male	1.65	62	1.68572	58	10	32	16	2023	2225	2387	2427	2630	2670	2508
	42	35	Male	1.68	66	1.75499	56	22	15	19	2232	2485	2654	2864	3075	3033	2906
	43	21	Male	1.7	56	1.62617	55	16	18	21	NA	2264	2420	2576	2732	2693	2420
	44	28	Male	1.64	52	1.53912	54	32	12	10	NA	NA	2364	2512	2844	2697	2475
	45	43	Male	1.63	53	1.5491	57	18	22	17	NA	NA	NA	NA	2565	2602	2379
61-70	46	45	Male	1.62	58	1.61555	65	5	20	40	1900	1977	2404	2598	2714	2792	2559
	47	22	Female	1.56	48	1.44222	68	7	13	48	1627	1800	2111	2319	2354	2388	2215
	48	31	Male	1.68	57	1.63095	63	33	10	20	2075	2153	2583	2740	2857	2936	2740
	49	29	Male	1.71	61	1.7022	61	45	16	0	2247	2410	2860	3105	3187	3227	3064
	50	37	Male	1.64	56	1.59722	67	10	32	25	NA	2032	2492	2645	2722	2760	2530
	51	25	Male	1.67	58	1.64029	64	12	22	30	NA	NA	NA	2756	2834	2913	2716
71-80	52	37	Male	1.67	56	1.61176	77	31	24	22	1547	1779	2050	2476	2630	2901	2824
	53	34	Female	1.56	51	1.48661	72	40	32	0	1784	1962	2176	2569	2640	2854	2783
	54	29	Male	1.65	56	1.60208	75	20	30	25	1730	1922	2192	2615	2768	3038	2961
	55	41	Male	1.62	57	1.60156	75	18	24	33	1768	1999	NA	2537	2729	2998	2921
81-90	56	19	Female	1.54	50	1.46249	85	15	60	10	1439	1755	1860	2246	2386	2632	2738
	57	33	Female	1.54	50.5	1.46979	85	50	35	0	1482	1834	2046	2469	2540	2822	2893
	58	40	Male	1.65	60	1.65831	88	80	8	0	1791	2229	2348	2826	2985	3303	3383
	59	28	Male	1.65	56	1.60208	87	55	25	7	1653	2038	2192	NA	NA	NA	NA
	60	38	Male	1.71	61	1.7022	82	60	22	0	1798	NA	NA	2778	2982	3309	3391
	61	47	Male	1.64	52	1.53912	84	23	31	30	1588	2032	2142	NA	NA	NA	NA
	62	29	Male	1.69	55	1.60684	89	33	36	20	1581	1967	2160	NA	NA	NA	NA
91-100	63	39	Male	1.61	53	1.53957	96	65	31	0	1441	1663	1958	2365	2586	2697	2845
	64	18	Male	1.58	45	1.40535	92	80	12	0	1450	1619	1923	2361	2530	2665	2731
	65	46	Female	1.59	47	1.44078	95	55	28	12	1418	1625	1901	2282	2524	2628	2732
	66	28	Male	1.67	56	1.61176	92	66	26	0	1663	1857	2167	2591	2824	2979	3095
Note: BSA, body surface area; TBSA, total burn surface areas; REE, resting energy expenditure; PBD, post-burn day; NA, not available
